# Supplementary material for: Adaptation to constant light requires Fic-mediated AMPylation of BiP to protect against reversible photoreceptor degeneration
Source: eLife. 2018 Jul 17;7:e38752. doi: 10.7554/eLife.38752 (PMC6066327; doi:10.7554/eLife.38752)
Supplement: Figure 3—figure supplement 1—source data 1. — Quantification of light-induced startle behavior- average activity and delta calculations. [file elife-38752-fig3-figsupp1-data1.xlsx]

## Sheet: Fig.3 S1A  LD
Average Beam Breaks per fly per 2-minute bin - Pre and Post Light
		w1118 LD					fic LD
	Minutes	Trial 1	Trial 2	Trial 3		Minutes	Trial 1	Trial 2	Trial 3
	2	2.6	2.33333	5.0625		2	1.4375	1.20833	6
	4	3.4	3.15556	5.8125		4	0.5625	1.16667	5.8125
	6	4.2	2.8	5.875		6	1.1875	0.83333	4.625
	8	1.4	2.08889	5.5		8	1.375	1.125	5.75
	10	0.93333	1.33333	6		10	0.4375	0.79167	4.9375
	12	0.93333	1.02222	5.5		12	0.75	0.75	4.625
	14	3.6	1.84444	4.5		14	0.9375	0.60417	4.5625
	16	0.53333	0.77778	3.8125		16	0.8125	0.89583	4.3125
	18	0.6	0.77778	3.375		18	0.5	0.79167	3.75
	20	1.06667	1.64444	4.1875		20	0.375	1.66667	5.375
	22	0.13333	0.86667	2.3125		22	0.375	1.14583	4.1875
	24	0.73333	0.88889	3.625		24	0.25	1.29167	3.8125
	26	0	0.93333	2.9375		26	0.5625	0.77083	3.4375
	28	0.26667	0.74286	2.75		28	0.5	0.97917	3.25
Light ON	30	1.73333	1.42222	4.6875	Light ON	30	2.125	1.375	5.125
	32	1.6	1.35556	3.9375		32	1.25	1.58333	6.125
	34	2.53333	2.6	5.5		34	3.1875	3.9375	4.8125
	36	1.46667	2.06667	5.125		36	2.8125	4.04167	5.6875
	38	2.93333	2.35556	5.8125		38	4.75	5.5	5.3125
	40	4.66667	4.22222	4.1875		40	4.875	4.97917	4.5
	42	3.4	3.35556	5		42	3.9375	3.89583	4.625
	44	4.8	4.44444	3.8125		44	3.1875	3.25	3.5625
	46	3.2	4.24444	2.8125		46	3.5625	3.27083	3.1875
	48	2.26667	3.4	2.75		48	1.5	1.70833	3.1875
	50	1.66667	1.82222	3		50	2.125	1.22917	3.5
	52	1.53333	3.08889	2.875		52	1.6875	1.22917	2.9375
	54	1.46667	2.62222	3.1875		54	1.3125	1.77083	2.6875
	56	1.33333	3.13333	2.625		56	2.4375	2.08333	2.9375
	58	1.6	3	2.625		58	2	2.08333	2.9375
	60	2.6	1.97778	3.3125		60	0.8125	0.83333	2.5625
		.

## Sheet: Fig.3 S1B  LL
Average Beam Breaks per fly per 2-minute bin - Pre and Post Light
		w1118 LL					fic LL
	Minutes	Trial 1	Trial 2	Trial 3		Minutes	Trial 1	Trial 2	Trial 3
	2	2.375	3.52083	2.5		2	1.625	1.58333	6.1875
	4	2.3125	2.875	2.875		4	1.0625	1.14583	5.4375
	6	1.75	2.08333	1.3125		6	0.6875	1.6875	5.125
	8	2.75	2.77083	0.9375		8	1.5	1.5	4.6875
	10	1.6875	2.45833	1.125		10	2.6875	1.22917	4.0625
	12	1.875	1.64583	1.0625		12	0.6875	0.75	3.5625
	14	3.5	2.64583	0.875		14	0.8125	1.58333	3.5
	16	1.1875	1.39583	1		16	1.5625	1.6875	3.4375
	18	2.75	2.77083	1.0625		18	1.1875	1.72917	3.75
	20	1.375	2.41667	1.4375		20	1	2.4375	3.3125
	22	1.125	1.91667	0.4375		22	1.6875	2.45833	3.5625
	24	2	3.02083	0.6875		24	1.3125	1.89583	3.6875
	26	1.625	2.06944	0.75		26	1.25	2.08333	2.75
	28	1.8125	1.96726	1.1875		28	1.8125	1.375	3.375
Light ON	30	3.6875	3.64583	1.8125	Light ON	30	2.1875	1.70833	3.25
	32	3.9375	3.91667	2.1875		32	2.125	2.54167	2.75
	34	4.5	5.5	6.25		34	2.3125	2.10417	3.125
	36	3.6875	3.89583	4.4375		36	1.125	1.33333	2.625
	38	4.0625	3.77083	2		38	0.5	2.625	3.9375
	40	3.25	3.5	5		40	1.375	2.27083	0.875
	42	2.5625	2.64583	4.4375		42	1.75	2.27083	1.1875
	44	2.4375	2.79167	3.0625		44	2.25	2.29167	1
	46	1.5	2.4375	1.5625		46	1.375	2.22917	0.5
	48	3.3125	3.6875	2.75		48	2.625	1.39583	0.125
	50	1.8125	4	6.4375		50	1.3125	1.02083	0.6875
	52	1.75	2.875	4.0625		52	1	1.89583	0.625
	54	3.625	3.8125	1.5625		54	1.4375	1.52083	0.8125
	56	3.875	3.58333	1.125		56	1.5	2.02083	0.75
	58	1.3125	3.5	0.625		58	1.75	1.47917	0.25
	60	1.625	3.41667	0.9375		60	0.4375	2	0.375

## Sheet: Fig.3 S1C Rec
Average Beam Breaks per fly per 2-minute bin - Pre and Post Light
		w1118 recovery					fic recovery
	Minutes	Trial 1	Trial 2	Trial 3		Minutes	Trial 1	Trial 2	Trial 3
	2	1.07143	3.1875	2.333		2	2.53333	3.5	3.4375
	4	0.78571	2.0625	1.467		4	4.2	3.21429	3.125
	6	0.78571	1.9375	1		6	1.86667	2.57143	3.1875
	8	0.71429	1.875	1.267		8	3.2	3.07143	2.8125
	10	1	1	0.933		10	2.33333	4	3.375
	12	0.71429	2.1875	1.133		12	2.8	3.92857	3.5
	14	0.64286	2.3125	1.067		14	2.8	3.64286	3.3125
	16	1.5	2.0625	1.533		16	3.46667	3.71429	4.0625
	18	1.21429	2.75	2.8		18	2.46667	3.07143	4.625
	20	1	2.1875	2.067		20	3	3.21429	4.0625
	22	1.28571	2	1.8		22	2.46667	2.07143	4.625
	24	1.07143	2.8125	1.8		24	2.8	2	4.1875
	26	0.5	2.25	1.267		26	3.26667	2.5	3
	28	2.28571	2.25	1.533		28	2.6	2.92857	3.3125
Light ON	30	1	1.875	1.467	Light ON	30	3.4	3.42857	2.0625
	32	1.5	1.375	2.333		32	3	2.28571	1.375
	34	1	3.125	2.467		34	4.13333	1.85714	3
	36	2	3.5	4.4		36	3.2	2.5	5.0625
	38	2.28571	3.5	5.2		38	5.73333	3.71429	5.4375
	40	3.07143	3.1875	3.333		40	3.46667	3.78571	5.8125
	42	3.42857	3.125	2.933		42	4	4.28571	4.75
	44	2.28571	3.5625	4.4		44	2.73333	3.92857	4.75
	46	1.78571	4	5.467		46	3.73333	4.64286	5
	48	2.78571	4.5625	3.667		48	3.13333	4.5	4.5
	50	1.28571	4.875	3.8		50	2.93333	4.35714	4.5625
	52	2.85714	3.8125	1.6		52	2.86667	4.42857	4.6875
	54	2.14286	3.625	1.8		54	3.53333	3.92857	4.375
	56	1.42857	3.1875	2.333		56	3.33333	3.42857	3.8125
	58	2.78571	1.8125	2		58	3.46667	3.42857	4.0625
	60	2.28571	2.25	2.667		60	3.93333	3.14286	3.8125

## Sheet: Fig.3 S1 D
Average Change in Beam Breaks
Trial	w1118 LD	fic LD	w1118 LL	fic LL	w1118 Rec	fic Rec
1	2.0222	2.7396	2.0729	0.2292	0.9474	1.081
2	1.3614	2.4618	1.6779	0.1007	0.573	0.75
3	1.6771	1.2917	1.6126	-0.6458	0.838	0.3014
